# Supplementary material for: Characteristics and Discrimination of the Commercial Chinese Four Famous Vinegars Based on Flavor Compositions
Source: Foods. 2023 Apr 30;12(9):1865. doi: 10.3390/foods12091865 (PMC10178022; doi:10.3390/foods12091865)
Supplement: Supplementary file 1 [file foods-12-01865-s001.zip]

Archive with 1 entries (1 files):
- foods-2289800-supplementary.pdf
